# Supplementary material for: Surgical Techniques and Materials Used in the Treatment of Complicated Otomastoiditis: A Systematic Review
Source: J Clin Med. 2026 May 19;15(10):3911. doi: 10.3390/jcm15103911 (PMC13207162; doi:10.3390/jcm15103911)
Supplement: Supplementary file 1 [file jcm-15-03911-s001.zip]

Archive with 4 entries (4 files):
- jcm-4280408-Supplementary File S5.pdf
- PRISMA_2020_Checklist_Table S1.pdf
- Supplementary Table S2 and Table S3.pdf
- Supplementary Table S4.pdf
